# Supplementary material for: A PQQ-dependent oxidoreductase in Trypanosoma cruzi reveals a novel redox activity in a eukaryotic pathogen
Source: Front Cell Infect Microbiol. 2026 Jul 7;16:1819423. doi: 10.3389/fcimb.2026.1819423 (PMC13384848; doi:10.3389/fcimb.2026.1819423)
Supplement: Supplementary Table 1 — Sequences included in the analysis of Tc323 β-propeller evolutionary history. For characterized MDHs and ADHs, accession codes listed correspond to those reported by Keltjens et al. (2014); updated accession numbers are also provided where the original codes are now obsolete. [file Table1.xlsx]

## Sheet: Hoja1
Group	Previous Access code	Access code	Organism	Annotation	Classification	Number of extracted beta-propeller sequences
Animalia		XP_026201119.1	Anabas testudineus	beta-alanine-activating enzyme	hipothetic	1
Animalia		XP_033631781.1	Asterias rubens	beta-alanine-activating enzyme	hipothetic	2
Animalia		XP_013886575.1	Austrofundulus limnaeus	acyl-CoA sintetasa	hipothetic	1
Animalia		XP_035666205.1	Branchiostoma floridae	-	hipothetic	1
Animalia		XP_035666206.1	Branchiostoma floridae	-	hipothetic	1
Animalia		KAF3691186.1	Channa argus	acyl-CoA sintetasa	hipothetic	1
Animalia		CAB3375909.1	Cloeon dipterum	-	hipothetic	1
Animalia		GFG33657.1	Coptotermes formosanus	-	hipothetic	1
Animalia		XP_024920691.1	Cynoglossus semilaevis	beta-alanine-activating enzyme	hipothetic	2
Animalia		XP_017122965.1	Drosophila elegans	outer membrane protein assembly factor BamB-like	hipothetic	1
Animalia	XP_017045487	XP_017045487	Drosophila ficusphila	quinoprotein glucose dehydrogenase-like	hipothetic	1
Animalia		XP_029356242.1	Echeneis naucrates	beta-alanine-activating enzyme	hipothetic	1
Animalia		XP_007523915.1	Erinaceus europaeus	acyl-CoA sintetasa	hipothetic	1
Animalia		XP_020914164.1	Exaiptasia diaphana	-	hipothetic	1
Animalia		XP_012721863.2	Fundulus heteroclitus	beta-alanine-activating enzyme	hipothetic	1
Animalia		XP_034085879.1	Gymnodraco acuticeps	beta-alanine-activating enzyme	hipothetic	1
Animalia		XP_005923356.1	Haplochromis burtoni	acyl-CoA sintetasa	hipothetic	1
Animalia		XP_035033165.1	Hippoglossus stenolepis	beta-alanine-activating enzyme	hipothetic	1
Animalia		XP_018022589	Hyalella azteca	quinoprotein ethanol dehydrogenase-like	hipothetic	1
Animalia		XP_017284270.1	Kryptolebias marmoratus	beta-alanine-activating enzyme	hipothetic	1
Animalia		XP_019133206.2	Larimichthys crocea	beta-alanine-activating enzyme	hipothetic	1
Animalia		KAF7667690.1	Lucifuga dentata	-	hipothetic	1
Animalia		XP_026160431.1	Mastacembelus armatus	beta-alanine-activating enzyme	hipothetic	1
Animalia		XP_020459007.1	Monopterus albus	acyl-CoA sintetasa	hipothetic	2
Animalia		XP_035509433.1	Morone saxatilis	beta-alanine-activating enzyme	hipothetic	2
Animalia		KAB0354519.1	Muntiacus reevesi	-	hipothetic	1
Animalia		XP_032190254.1	Mustela erminea	beta-alanine-activating enzyme	hipothetic	1
Animalia		XP_032190259.1	Mustela erminea	beta-alanine-activating enzyme	hipothetic	1
Animalia		XP_029905616.1	Myripristis murdjan	beta-alanine-activating enzyme	hipothetic	1
Animalia		KAG1707607	Nymphon striatum	Quinoprotein alcohol dehydrogenase (cytochrome c)	hipothetic	1
Animalia		XP_004590964.1	Ochotona princeps	beta-alanine-activating enzyme	hipothetic	2
Animalia		XP_020609693.1	Orbicella faveolata	acyl-CoA sintetasa	hipothetic	1
Animalia		XP_011472063.1	Oryzias latipes	acyl-CoA sintetasa	hipothetic	1
Animalia		KAF1386130.1	Perca fluviatilis	-	hipothetic	1
Animalia		KAB0799848.1	Photinus pyralis	-	hipothetic	1
Animalia		RMX42768.1	Pocillopora damicornis	-	hipothetic	2
Animalia		XP_008405669.1	Poecilia reticulata	acyl-CoA sintetasa	hipothetic	1
Animalia		XP_035503965.1	Scophthalmus maximus	beta-alanine-activating enzyme	hipothetic	2
Animalia		XP_022799195.1	Stylophora pistillata	-	hipothetic	1
Animalia		TWW57597.1	Takifugu flavidus	acyl-CoA sintetasa	hipothetic	1
Animalia		KAA0708657.1	Triplophysa tibetana	acyl-CoA sintetasa	hipothetic	2
Animalia		KAF7387605.1	Vespula pensylvanica	-	hipothetic	1
Animalia		XP_002934709.2	Xenopus tropicalis	beta-alanine-activating enzyme	hipothetic	1
Archaea		HGY53103.1	Anaerolineae bacterium	-	hipothetic	1
Archaea		KAB3543397.1	ANME-2 cluster archaeon	PQQ-binding-like beta-propeller repeat protein	hipothetic	1
Archaea		HEH35828.1	Archaeoglobus fulgidus	-	hipothetic	1
Archaea		WP_012939707.1	Archaeoglobus profundus	PQQ-binding-like beta-propeller repeat protein	hipothetic	1
Archaea		NMD14444.1	Caldisericales bacterium	PQQ-binding-like beta-propeller repeat protein	hipothetic	1
Archaea		RZB29346.1	Candidatus Argoarchaeum ethanivorans	-	hipothetic	1
Archaea		RZB32284.1	Candidatus Argoarchaeum ethanivorans	cobaltochelatase subunit CobN	hipothetic	1
Archaea		RZB32285.1	Candidatus Argoarchaeum ethanivorans	-	hipothetic	1
Archaea		MBE3116671.1	Candidatus Bathyarchaeota archaeon	PQQ-binding-like beta-propeller repeat protein	hipothetic	1
Archaea		NMG83526.1	Candidatus Ethanoperedens thermophilum	PQQ-binding-like beta-propeller repeat protein	hipothetic	1
Archaea		PXF60430.1	Candidatus Methanogaster sp.	cobaltochelatase	hipothetic	1
Archaea		HGU59205.1	Geoglobus ahangari	DUF4430 domain-containing protein	hipothetic	1
Archaea		SAI88876.1	Methanoculleus bourgensis	-	hipothetic	1
Archaea		WP_014867653.1	Methanoculleus bourgensis	PQQ-binding-like beta propeller repeat protein	hipothetic	1
Archaea		TAJ45236.1	Methanofollis fontis	-	hipothetic	1
Archaea		WP_176788285.1	Methanofollis tationis	PQQ-binding-like beta-propeller repeat protein	hipothetic	1
Archaea		HDS44484.1	Methanomicrobia archaeon	-	hipothetic	1
Archaea		HID19751.1	Methanophagales archaeon	-	hipothetic	1
Archaea		HIH27293.1	Methanoregulaceae archaeon	PQQ-binding-like beta-propeller repeat protein	hipothetic	1
Archaea		OPX75265.1	Methanosaeta sp. PtaB.Bin018	cobaltochelatase subunit CobN	hipothetic	1
Archaea		OPX79641.1	Methanosaeta sp. PtaB.Bin087	cobaltochelatase subunit CobN	hipothetic	1
Archaea		RZN42208.1	Methanosarcinales archaeon	cobaltochelatase subunit CobN	hipothetic	1
Archaea		WP_011696061.1	Methanothrix thermoacetophila	cobaltochelatase subunit CobN	hipothetic	1
Archaea		OHD62218.1	Spirochaetes bacterium GWF1_49_6	-	hipothetic	1
Archaea		OHD55954.1	Spirochaetes bacterium GWF1_51_8	-	hipothetic	1
Archaea		HIH00437.1	Thermoplasmata archaeon	PQQ-binding-like beta-propeller repeat protein	hipothetic	1
Archaea		ENO12000.1	Thermoplasmatales archaeon SCGC AB-539-C06	WD40-like repeat protein	hipothetic	1
Bacteria		BAA40252	Acetobacter pasteurianus	dehydrogenase subunit	hipothetic	1
Bacteria		PYQ43436.1	Acidobacteriota bacterium	pyrrolo-quinoline quinone	hipothetic	2
Bacteria		PYU40923.1	Acidobacteriota bacterium	pyrrolo-quinoline quinone	hipothetic	1
Bacteria		HGE86154.1	Actinomycetota bacterium	-	hipothetic	2
Bacteria		TML83478.1	Actinomycetota bacterium	-	hipothetic	1
Bacteria		TML53481.1	Actinomycetota bacterium	PQQ-binding-like beta-propeller repeat protein	hipothetic	1
Bacteria		WP_186740926.1	Alloacidobacterium dinghuense	PQQ-binding-like beta-propeller repeat protein	hipothetic	1
Bacteria		PSQ94607.1	Bacteroidetes bacterium SW_7_64_58	pyrrolo-quinoline quinone	hipothetic	1
Bacteria		NPV01319.1	Brevinematales bacterium	PQQ-binding-like beta-propeller repeat protein	hipothetic	1
Bacteria		NPV02358.1	Brevinematales bacterium	PQQ-binding-like beta-propeller repeat protein	hipothetic	1
Bacteria		HGZ55412.1	candidate division Zixibacteria bacterium	-	hipothetic	1
Bacteria		OQX56631.1	Candidatus Cloacimonas sp. 4484_209	-	hipothetic	2
Bacteria		MBD3400605.1	Candidatus Coatesbacteria bacterium	PQQ-binding-like beta-propeller repeat protein	hipothetic	1
Bacteria		WP_011524966.1	Candidatus Korobacter versatilis	PQQ-binding-like beta-propeller repeat protein	hipothetic	1
Bacteria		RKU34254.1	Candidatus Poribacteria bacterium	-	hipothetic	2
Bacteria		RKY04880.1	Candidatus Poribacteria bacterium	-	hipothetic	2
Bacteria		HEX77410.1	Dehalococcoidia bacterium	PQQ-binding-like beta-propeller repeat protein	hipothetic	1
Bacteria		WP_146297645.1	Euhalothece natronophila	PQQ-binding-like beta-propeller repeat protein	hipothetic	2
Bacteria		WP_181813522.1	Gaiella occulta	PQQ-binding-like beta-propeller repeat protein	hipothetic	1
Bacteria		WP_051659755.1	Limnospira platensis	PQQ-binding-like beta-propeller repeat protein	hipothetic	1
Bacteria		HIA01859.1	Myxococcales bacterium	-	hipothetic	1
Bacteria		NIA10272.1	Nitrospiraceae bacterium	-	hipothetic	1
Bacteria		HFH50187.1	Proteobacteria bacterium	-	hipothetic	1
Bacteria		ZP_00012705	Rhodopseudomonas palustris	Glucose dehydrogenase	hipothetic	1
Bacteria		AXE17497.1	Runella rosea	PGF-CTERM sorting domain-containing protein	hipothetic	2
Bacteria		AAG09249	Stutzerimonas stutzeri	alcohol dehydrogenase	hipothetic	1
Bacteria		WP_054521733.1	Thermanaerothrix daxensis	PQQ-binding-like beta-propeller repeat protein	hipothetic	2
Bacteria		MAS91983.1	Verrucomicrobiales bacterium	alcohol dehyrogenase	hipothetic	1
From Keltjens 2014	YP_003205073	WP_012814363.1	Candidatus ‘Methylomirabilis oxyfera’	methanol/ethanol family PQQ-dependent dehydrogenase	MxaF	1
From Keltjens 2014	YP_744165	WP_011631052.1	Granulibacter bethesdensis CGDNIH1	methanol/ethanol family PQQ-dependent dehydrogenase	MxaF	1
From Keltjens 2014		2D0V:A	Hyphomicrobium denitrificans (crystal structure)	methanol dehydrogenase	MxaF	1
From Keltjens 2014		ZP_08783274	Methylobacter tundripaludum SV96	PQQ-dependent dehydrogenase, methanol/ethanol family	MxaF	1
From Keltjens 2014		1H4I:A	Methylobacterium extorquens (crystal structure)	methanol dehydrogenase subunit 1	MxaF	1
From Keltjens 2014		EMS40043	Methylobacterium mesophilicum SR1.6/6	methanol/ethanol family PQQ-dependent dehydrogenase	MxaF	1
From Keltjens 2014	YP_002490201	WP_012631236.1	Methylobacterium nodulans ORS 2060	methanol/ethanol family PQQ-dependent dehydrogenase	MxaF	1
From Keltjens 2014	YP_001927264	WP_012456330.1	Methylobacterium populi BJ001	methanol/ethanol family PQQ-dependent dehydrogenase	MxaF	1
From Keltjens 2014	YP_001756860	WP_012321131.1	Methylobacterium radiotolerans JCM 2831	methanol/ethanol family PQQ-dependent dehydrogenase	MxaF	1
From Keltjens 2014		EIZ81392	Methylobacterium sp. GXF4	methanol/ethanol family PQQ-dependent dehydrogenase	MxaF	1
From Keltjens 2014	YP_002360806	WP_012589514.1	Methylocella silvestris BL2	methanol/ethanol family PQQ-dependent dehydrogenase	MxaF	1
From Keltjens 2014	YP_113281	WP_010960106.1	Methylococcus capsulatus str. Bath	methanol/ethanol family PQQ-dependent dehydrogenase	MxaF	1
From Keltjens 2014	YP_006592672	WP_014892049.1	Methylocystis sp. SC2	methanol/ethanol family PQQ-dependent dehydrogenase	MxaF	1
From Keltjens 2014	YP_004918694	WP_014149867.1	Methylomicrobium alcaliphilum 20Z	methanol/ethanol family PQQ-dependent dehydrogenase	MxaF	1
From Keltjens 2014	YP_004515165	WP_013820880.1	Methylomonas methanica MC09	methanol/ethanol family PQQ-dependent dehydrogenase	MxaF	1
From Keltjens 2014		EMR11880	Methylophaga lonarensis MPL	methanol dehydrogenase large subunit protein	MxaF	1
From Keltjens 2014	YP_006295028	WP_014705758.1	Methylophaga sp. JAM1	methanol/ethanol family PQQ-dependent dehydrogenase	MxaF	1
From Keltjens 2014	YP_006293948	WP_014704680.1	Methylophaga sp. JAM7	methanol/ethanol family PQQ-dependent dehydrogenase	MxaF	1
From Keltjens 2014		ZP_05104351	Methylophaga thiooxidans DMS010	PQQ-dependent dehydrogenase, methanol/ethanol family	MxaF	1
From Keltjens 2014		4AAH:A	Methylophilus W3A1 (crystal structure)	Methanol Dehydrogenase	MxaF	1
From Keltjens 2014		EFH02986	Methylosinus trichosporium OB3b	PQQ-dependent dehydrogenase, methanol/ethanol family	MxaF	1
From Keltjens 2014	YP_004039179	WP_013441566.1	Methylovorus sp. MP688	methanol/ethanol family PQQ-dependent dehydrogenase	MxaF	1
From Keltjens 2014		1LRW:A	Paracoccus denitrificans (crystal structure)	methanol dehydrogenase	MxaF	1
From Keltjens 2014	YP_782055	WP_011664552.1	Rhodopseudomonas palustris BisA53	methanol/ethanol family PQQ-dependent dehydrogenase	MxaF	1
From Keltjens 2014	YP_996600	WP_011809588.1	Verminephrobacter eiseniae EF01-2	methanol/ethanol family PQQ-dependent dehydrogenase	MxaF	1
From Keltjens 2014	YP_823338	WP_011683826.1	Candidatus ‘Solibacter usitatus’ Ellin6076	acido-empty-quinoprotein group A	PPQ-ADH type 8	1
From Keltjens 2014	YP_824334	WP_011684813.1	Candidatus ‘Solibacter usitatus’ Ellin6076	acido-empty-quinoprotein group A	PPQ-ADH type 8	1
From Keltjens 2014	YP_826251	WP_011686716.1	Candidatus ‘Solibacter usitatus’ Ellin6076	PQQ-binding-like beta-propeller repeat protein	PPQ-ADH type 8	1
From Keltjens 2014	YP_826578	WP_011687035.1	Candidatus ‘Solibacter usitatus’ Ellin6076	acido-empty-quinoprotein group A	PPQ-ADH type 8	1
From Keltjens 2014	YP_826647	WP_011687101.1	Candidatus ‘Solibacter usitatus’ Ellin6076	PQQ-binding-like beta-propeller repeat protein	PPQ-ADH type 8	1
From Keltjens 2014	YP_827344	WP_011687789.1	Candidatus ‘Solibacter usitatus’ Ellin6076	acido-empty-quinoprotein group A	PPQ-ADH type 8	1
From Keltjens 2014	YP_001203590	WP_011924588	Bradyrhizobium oligotrophicum S58	PQQ-dependent methanol/ethanol family dehydrogenase	PQQ-ADH type 1	1
From Keltjens 2014	YP_007512722	WP_015666256.1	Bradyrhizobium sp. ORS 278	PQQ-dependent methanol/ethanol family dehydrogenase	PQQ-ADH type 1	1
From Keltjens 2014		WP_002685746	Beggiatoa alba	PQQ-dependent dehydrogenase, methanol/ethanol family	PQQ-ADH type 2a	1
From Keltjens 2014		WP_022975374	Nevskia ramosa	PQQ-dependent dehydrogenase, methanol/ethanol family	PQQ-ADH type 2a	1
From Keltjens 2014		CAA08896	Pseudomonas aeruginosa (crystal structure)	quinoprotein ethanol dehydrogenase	PQQ-ADH type 2a	1
From Keltjens 2014		ABR57222	Pseudomonas putida	PedE	PQQ-ADH type 2a	1
From Keltjens 2014		BAF91141	Pseudomonas putida	quinoprotein ethanol dehydrogenase	PQQ-ADH type 2a	1
From Keltjens 2014		AAK15506	Thauera butanivorans	1-butanol dehydrogenase BOH precursor	PQQ-ADH type 2a	1
From Keltjens 2014		WP_002690516	Beggiatoa alba	PQQ-dependent dehydrogenase, methanol/ethanol family	PQQ-ADH type 2b	1
From Keltjens 2014	YP_007915167	WP_015598687	Hyphomicrobium denitrificans 1NES1	PQQ-dependent methanol/ethanol family dehydrogenase	PQQ-ADH type 2b	1
From Keltjens 2014	YP_003754486	WP_013214384.1	Hyphomicrobium denitrificans ATCC 51888	PQQ-dependent methanol/ethanol family dehydrogenase	PQQ-ADH type 2b	1
From Keltjens 2014	YP_001019670	WP_011828073.1	Methylibium petroleiphilum PM1	PQQ-dependent methanol/ethanol family dehydrogenase	PQQ-ADH type 2b	1
From Keltjens 2014	YP_003067544	WP_003602767.1	Methylobacterium extorquens DM4	PQQ-dependent methanol/ethanol family dehydrogenase	PQQ-ADH type 2b	1
From Keltjens 2014		EMS42093	Methylobacterium mesophilicum SR1.6/6	methanol/ethanol family PQQ-dependent dehydrogenase	PQQ-ADH type 2b	1
From Keltjens 2014	YP_001927504	WP_012456567.1	Methylobacterium populi BJ001	PQQ-dependent methanol/ethanol family dehydrogenase	PQQ-ADH type 2b	1
From Keltjens 2014	YP_001770439	WP_012333404.1	Methylobacterium sp. 4-46	PQQ-dependent methanol/ethanol family dehydrogenase	PQQ-ADH type 2b	1
From Keltjens 2014	YP_001755087	WP_012319377.1	Methylobacteriumradiotolerans JCM 2831	PQQ-dependent methanol/ethanol family dehydrogenase	PQQ-ADH type 2b	1
From Keltjens 2014		WP_022975232	Nevskia ramosa	PQQ-dependent methanol/ethanol family dehydrogenase	PQQ-ADH type 2b	1
From Keltjens 2014		BAN55012	Pseudomonas putida NBRC 14164	PQQ-dependent alcohol dehydrogenase PedH	PQQ-ADH type 2b	1
From Keltjens 2014		EAU46532	Roseovarius sp. HTCC2601	quinoprotein ethanol dehydrogenase	PQQ-ADH type 2b	1
From Keltjens 2014	YP_166749	WP_011047245.1	Ruegeria pomeroyi DSS-3	PQQ-dependent methanol/ethanol family dehydrogenase	PQQ-ADH type 2b	1
From Keltjens 2014	NP_772847	WP_011088947	Bradyrhizobium diazoefficiens USDA 110	PQQ-dependent dehydrogenase, methanol/ethanol family	PQQ-ADH type 3	1
From Keltjens 2014	YP_007511821	WP_015665359	Bradyrhizobium oligotrophicum S58	PQQ-dependent dehydrogenase, methanol/ethanol family	PQQ-ADH type 3	1
From Keltjens 2014	YP_001241809	WP_012045854	Bradyrhizobium sp. BTAi1	PQQ-dependent dehydrogenase, methanol/ethanol family	PQQ-ADH type 3	1
From Keltjens 2014		EJZ29562	Bradyrhizobium sp. CCGE-LA001	quinoprotein ethanol dehydrogenase	PQQ-ADH type 3	1
From Keltjens 2014	YP_001207373	WP_012029069	Bradyrhizobium sp. ORS 278	PQQ-dependent dehydrogenase, methanol/ethanol family	PQQ-ADH type 3	1
From Keltjens 2014	YP_005449413	WP_015684631	Bradyrhizobium sp. S23321	PQQ-dependent dehydrogenase, methanol/ethanol family	PQQ-ADH type 3	1
From Keltjens 2014		EJN11107	Bradyrhizobium sp. YR681	PQQ-dependent dehydrogenase, methanol/ethanol family	PQQ-ADH type 3	1
From Keltjens 2014	YP_001019538	WP_011827942	Methylibium petroleiphilum PM1	PQQ-dependent dehydrogenase, methanol/ethanol family	PQQ-ADH type 3	1
From Keltjens 2014		1KB0:A	Comamonas testosteroni (crystal structure)	Chain A, quinohemoprotein alcohol dehydrogenase.	PQQ-ADH type 4 (quinohemoproteins)	1
From Keltjens 2014		EIT69771	Hydrocarboniphaga effusa AP103	quinohemeprotein ethanol dehydrogenase	PQQ-ADH type 4 (quinohemoproteins)	1
From Keltjens 2014		EIT70877	Hydrocarboniphaga effusa AP103	putative quinoprotein ethanol dehydrogenase	PQQ-ADH type 4 (quinohemoproteins)	1
From Keltjens 2014		EIT71140	Hydrocarboniphaga effusa AP103	methanol/ethanol family PQQ-dependent dehydrogenase	PQQ-ADH type 4 (quinohemoproteins)	1
From Keltjens 2014		WP_022977371	Nevskia ramosa	PQQ-dependent dehydrogenase, methanol/ethanol family	PQQ-ADH type 4 (quinohemoproteins)	1
From Keltjens 2014		BAC15559	Pseudomonas putida (crystal structure)	quinohemoprotein alcohol dehydrogenase ADH IIB	PQQ-ADH type 4 (quinohemoproteins)	1
From Keltjens 2014		BAD99293	Pseudomonas putida (crystal structure)	quinohemoprotein alcohol dehydrogenase ADH-IIG	PQQ-ADH type 4 (quinohemoproteins)	1
From Keltjens 2014	YP_782435	WP_011664928.1	Rhodopseudomonas palustris BisA53	PQQ-dependent dehydrogenase, methanol/ethanol family	PQQ-ADH type 4 (quinohemoproteins)	1
From Keltjens 2014		AAK27220	Thauera butanivorans	1-butanol dehydrogenase BDH precursor	PQQ-ADH type 4 (quinohemoproteins)	1
From Keltjens 2014	YP_003754935	WP_013214829.1	Hyphomicrobium denitrificans ATCC 51888	PQQ-dependent dehydrogenase, methanol/ethanol family	PQQ-ADH type 5	1
From Keltjens 2014	YP_001020788	WP_011829190.1	Methylibium petroleiphilum PM1	PQQ-dependent dehydrogenase, methanol/ethanol family	PQQ-ADH type 5	1
From Keltjens 2014	NP_772860	WP_011088960.1	Bradyrhizobium diazoefficiens USDA 110	PQQ-dependent dehydrogenase, methanol/ethanol family	PQQ-ADH type 6a	1
From Keltjens 2014		BAL08755	Bradyrhizobium japonicum USDA 6	alcohol dehydrogenase precursor	PQQ-ADH type 6a	1
From Keltjens 2014		EJN07208	Bradyrhizobium sp. YR681	PQQ-dependent dehydrogenase, methanol/ethanol family	PQQ-ADH type 6a	1
From Keltjens 2014		WP_022975670	Nevskia ramosa	PQQ-dependent dehydrogenase, methanol/ethanol family	PQQ-ADH type 6a	1
From Keltjens 2014	YP_999656	WP_011812616.1	Verminephrobacter eiseniae EF01-2	PQQ-dependent dehydrogenase, methanol/ethanol family	PQQ-ADH type 6a	1
From Keltjens 2014	YP_007515397	WP_015668896.1	Bradyrhizobium oligotrophicum S58	PQQ-dependent dehydrogenase, methanol/ethanol family	PQQ-ADH type 6b	1
From Keltjens 2014	YP_001238114	WP_012042238.1	Bradyrhizobium sp. BTAi1	PQQ-dependent dehydrogenase, methanol/ethanol family	PQQ-ADH type 6b	1
From Keltjens 2014		EJZ30622	Bradyrhizobium sp. CCGE-LA001	quinoprotein ethanol dehydrogenase	PQQ-ADH type 6b	1
From Keltjens 2014	YP_001203821	WP_011924812.1	Bradyrhizobium sp. ORS 278	PQQ-dependent dehydrogenase, methanol/ethanol family	PQQ-ADH type 6b	1
From Keltjens 2014		ABQ30945	AcidiphiliumcryptumJF-5	Pyrrolo-quinoline quinone	PQQ-ADH type 7	1
From Keltjens 2014		EKM98938	Acidocella sp. MX-AZ02	putative quinoprotein ethanol dehydrogenase	PQQ-ADH type 7	1
From Keltjens 2014		EDT10345	Burkholderia graminis C4D1M	PQQ-dependent dehydrogenase, methanol/ethanol family	PQQ-ADH type 7	1
From Keltjens 2014	YP_001863238	WP_012406348.1	Burkholderia phymatum STM815	PQQ-dependent dehydrogenase, methanol/ethanol family	PQQ-ADH type 7	1
From Keltjens 2014	YP_003909716	WP_013341958.1	Burkholderia sp. CCGE1003	PQQ-dependent dehydrogenase, methanol/ethanol family	PQQ-ADH type 7	1
From Keltjens 2014		ABQ31988	AcidiphiliumcryptumJF-5	Pyrrolo-quinoline quinone	PQQ-ADH type 9	1
From Keltjens 2014	NP_774279	WP_011090366.1	Bradyrhizobium diazoefficiens USDA 110	PQQ-binding-like beta-propeller repeat protein	PQQ-ADH type 9	1
From Keltjens 2014		BAL07511	Bradyrhizobium japonicum USDA 6	alcohol dehydrogenase	PQQ-ADH type 9	1
From Keltjens 2014	YP_007509746	WP_015663301.1	Bradyrhizobium oligotrophicum S58	PQQ-binding-like beta-propeller repeat protein	PQQ-ADH type 9	1
From Keltjens 2014	YP_001238404	WP_012042526.1	Bradyrhizobium sp. BTAi1	PQQ-binding-like beta-propeller repeat protein	PQQ-ADH type 9	1
From Keltjens 2014	YP_001202344	WP_011923392.1	Bradyrhizobium sp. ORS 278	PQQ-binding-like beta-propeller repeat protein	PQQ-ADH type 9	1
From Keltjens 2014	YP_552926	WP_011490939.1	Burkholderia xenovorans LB400	PQQ-binding-like beta-propeller repeat protein	PQQ-ADH type 9	1
From Keltjens 2014		ADJ22601	Hyphomicrobium denitrificans ATCC 51888	PQQ-dependent enzyme-like protein	PQQ-ADH type 9	1
From Keltjens 2014	YP_004677526	WP_013949353.1	Hyphomicrobium sp. MC1	PQQ-dependent dehydrogenase, methanol/ethanol family	PQQ-ADH type 9	1
From Keltjens 2014		ABM96613	MethylibiumpetroleiphilumPM1	putative alcohol dehydrogenase	PQQ-ADH type 9	1
From Keltjens 2014		ACK52615	Methylocella silvestris BL2	Pyrrolo-quinoline quinone	PQQ-ADH type 9	1
From Keltjens 2014		ZP_05104584	Methylophaga thiooxidans DMS010	PQQ enzyme repeat domain protein	PQQ-ADH type 9	1
From Keltjens 2014		EAV46647	Methylophilales bacterium HTCC2181	Pyrrolo-quinoline quinone	PQQ-ADH type 9	1
From Keltjens 2014		EFH04530	Methylosinus trichosporium OB3b	PQQ-dependent enzyme-like protein	PQQ-ADH type 9	1
From Keltjens 2014	YP_003048647	WP_015832155.1	Methylotenera mobilis JLW8	PQQ-binding-like beta-propeller repeat protein	PQQ-ADH type 9	1
From Keltjens 2014	YP_003674218	WP_013147955.1	Methylotenera versatilis 301	PQQ-binding-like beta-propeller repeat protein	PQQ-ADH type 9	1
From Keltjens 2014		WP_022975237	Nevskia ramosa	PQQ-binding-like beta-propeller repeat protein	PQQ-ADH type 9	1
From Keltjens 2014		WP_022976736	Nevskia ramosa	PQQ-binding-like beta-propeller repeat protein	PQQ-ADH type 9	1
From Keltjens 2014	YP_003205084	WP_012814374.1	Candidatus ‘Methylomirabilis oxyfera’	PQQ-dependent dehydrogenase, methanol/ethanol family	XoxF1	1
From Keltjens 2014		EIT68259	Hydrocarboniphaga effusa AP103	PQQ-dependent dehydrogenase, methanol/ethanol family	XoxF1	1
From Keltjens 2014	YP_002363420	WP_012592127.1	Methylocella silvestris BL2	methanol/ethanol family PQQ-dependent dehydrogenase	XoxF1	1
From Keltjens 2014		WP_020494391	Verrucomicrobium sp. 3C XoxF2	PQQ-dependent dehydrogenase, methanol/ethanol family	XoxF1	1
From Keltjens 2014	YP_007635147	WP_011050454.1	Xanthomonas axonopodis Xac29-1	methanol/ethanol family PQQ-dependent dehydrogenase	XoxF1	1
From Keltjens 2014	YP_003205093	WP_012814383.1	Candidatus ‘Methylomirabilis oxyfera’	PQQ-dependent dehydrogenase, methanol/ethanol family	XoxF2	1
From Keltjens 2014		ACM16493	Methylacidiphilum fumariolicum SolV (crystal structure)	methanol dehydrogenase	XoxF2	1
From Keltjens 2014		ACD83047	Methylacidiphilum infernorum V4	Methanol dehydrogenase large subunit protein	XoxF2	1
From Keltjens 2014		AAY96669	Uncultured bacterium BAC10 4	XoxF	XoxF2	1
From Keltjens 2014		WP_018291783	Verrucomicrobium sp. 3C	PQQ-dependent dehydrogenase, methanol/ethanol family	XoxF2	1
From Keltjens 2014		CCD87262	Bradyrhizobium sp. ORS 285	PQQ-dependent dehydrogenase, methanol/ethanol family	XoxF3	1
From Keltjens 2014		ZP_09419011	Bradyrhizobium sp. ORS 375	putative dehydrogenase xoxF precursor	XoxF3	1
From Keltjens 2014		ZP_09437949	Bradyrhizobium sp. STM 3843	putative dehydrogenase xoxF precursor	XoxF3	1
From Keltjens 2014		EDT11251	Burkholderia graminis C4D1M	PQQ-dependent dehydrogenase, methanol/ethanol family	XoxF3	1
From Keltjens 2014	YP_828110	WP_011688545.1	Candidatus ‘Solibacter usitatus’ Ellin6076	methanol/ethanol family PQQ-dependent dehydrogenase	XoxF3	1
From Keltjens 2014		EAU39922	Fulvimarina pelagi HTCC2506	putative pqq dehydrogenase protein	XoxF3	1
From Keltjens 2014	YP_004677389	WP_013949216.1	Hyphomicrobium sp. MC1	methanol/ethanol family PQQ-dependent dehydrogenase	XoxF3	1
From Keltjens 2014	YP_545560	WP_011479673.1	Methylobacillus flagellatus KT	methanol/ethanol family PQQ-dependent dehydrogenase	XoxF3	1
From Keltjens 2014	YP_001637598	WP_012251923.1	Methylobacterium extorquens PA1	methanol/ethanol family PQQ-dependent dehydrogenase	XoxF3	1
From Keltjens 2014	YP_002497622	WP_015928999.1	Methylobacterium nodulans ORS 2060	methanol/ethanol family PQQ-dependent dehydrogenase	XoxF3	1
From Keltjens 2014	YP_001769840	WP_012332806.1	Methylobacterium sp. 4-46	methanol/ethanol family PQQ-dependent dehydrogenase	XoxF3	1
From Keltjens 2014	YP_002363652	WP_012592359.1	Methylocella silvestris BL2	methanol/ethanol family PQQ-dependent dehydrogenase	XoxF3	1
From Keltjens 2014	YP_001314876	WP_011971127.1	Sinorhizobium medicae WSM419	methanol/ethanol family PQQ-dependent dehydrogenase	XoxF3	1
From Keltjens 2014	YP_544456	WP_011478712.1	Methylobacillus flagellatus KT	methanol/ethanol family PQQ-dependent dehydrogenase	XoxF4	1
From Keltjens 2014	YP_545826	WP_011479939.1	Methylobacillus flagellatus KT	methanol/ethanol family PQQ-dependent dehydrogenase	XoxF4	1
From Keltjens 2014	YP_546422	WP_011480535.1	Methylobacillus flagellatus KT	methanol/ethanol family PQQ-dependent dehydrogenase	XoxF4	1
From Keltjens 2014		EAV46784	Methylophilales bacterium HTCC2181	methanol dehydrogenase large subunit-like protein	XoxF4	1
From Keltjens 2014	YP_003049201	WP_015832709.1	Methylotenera mobilis JLW8	methanol/ethanol family PQQ-dependent dehydrogenase	XoxF4	1
From Keltjens 2014	YP_003049477	WP_015832985.1	Methylotenera mobilis JLW8	PQQ-binding-like beta-propeller repeat protein	XoxF4	1
From Keltjens 2014	YP_003674169	WP_013147907.1	Methylotenera versatilis 301	methanol/ethanol family PQQ-dependent dehydrogenase	XoxF4	1
From Keltjens 2014	YP_003674616	WP_013148351.1	Methylotenera versatilis 301	methanol/ethanol family PQQ-dependent dehydrogenase	XoxF4	1
From Keltjens 2014	YP_003675402	WP_013149133.1	Methylotenera versatilis 301	PQQ-dependent dehydrogenase, methanol/ethanol family	XoxF4	1
From Keltjens 2014	YP_004038451	WP_013440841.1	Methylovorus sp. MP688	methanol/ethanol family PQQ-dependent dehydrogenase	XoxF4	1
From Keltjens 2014	YP_004040207	WP_013442593.1	Methylovorus sp. MP688	PQQ-dependent dehydrogenase, methanol/ethanol family	XoxF4	1
From Keltjens 2014	YP_004040874	WP_013443260.1	Methylovorus sp. MP688	methanol/ethanol family PQQ-dependent dehydrogenase	XoxF4	1
From Keltjens 2014		WP_002682507	Beggiatoa alba	methanol/ethanol family PQQ-dependent dehydrogenase	XoxF5	1
From Keltjens 2014	NP_772853	WP_011088953.1	Bradyrhizobium diazoefficiens USDA 110	methanol/ethanol family PQQ-dependent dehydrogenase	XoxF5	1
From Keltjens 2014	YP_005608350	WP_014493616.1	Bradyrhizobium japonicum USDA 6	methanol/ethanol family PQQ-dependent dehydrogenase	XoxF5	1
From Keltjens 2014	YP_007511817	WP_015665355.1	Bradyrhizobium oligotrophicum S58	methanol/ethanol family PQQ-dependent dehydrogenase	XoxF5	1
From Keltjens 2014	YP_001241813	WP_012045858.1	Bradyrhizobium sp. BTAi1	methanol/ethanol family PQQ-dependent dehydrogenase	XoxF5	1
From Keltjens 2014		EJZ29563	Bradyrhizobium sp. CCGE-LA001	methanol dehydrogenase large subunit-like protein, partial	XoxF5	1
From Keltjens 2014	YP_001207377	WP_012029073.1	Bradyrhizobium sp. ORS 278	methanol/ethanol family PQQ-dependent dehydrogenase	XoxF5	1
From Keltjens 2014	YP_005449407	WP_015684625.1	Bradyrhizobium sp. S23321	methanol/ethanol family PQQ-dependent dehydrogenase	XoxF5	1
From Keltjens 2014		EJN07201	Bradyrhizobium sp. YR681	PQQ-dependent dehydrogenase, methanol/ethanol family	XoxF5	1
From Keltjens 2014		EDT12687	Burkholderia graminis C4D1M	PQQ-dependent dehydrogenase, methanol/ethanol family	XoxF5	1
From Keltjens 2014	YP_0039106691	WP_013342903.1	Burkholderia sp. CCGE1003	methanol/ethanol family PQQ-dependent dehydrogenase	XoxF5	1
From Keltjens 2014	YP_552914	WP_011490928.1	Burkholderia xenovorans LB400	methanol/ethanol family PQQ-dependent dehydrogenase	XoxF5	1
From Keltjens 2014		EAU40815	Fulvimarina pelagi HTCC2506	putative pqq dehydrogenase protein	XoxF5	1
From Keltjens 2014	YP_743943	WP_011630830.1	Granulibacter bethesdensis CGDNIH1	methanol/ethanol family PQQ-dependent dehydrogenase	XoxF5	1
From Keltjens 2014	YP_744472	WP_011631358.1	Granulibacter bethesdensis CGDNIH1	methanol/ethanol family PQQ-dependent dehydrogenase	XoxF5	1
From Keltjens 2014	YP_745743	WP_011632622.1	Granulibacter bethesdensis CGDNIH1	methanol/ethanol family PQQ-dependent dehydrogenase	XoxF5	1
From Keltjens 2014	YP_007912793	WP_015596332.1	Hyphomicrobium denitrificans 1NES1	methanol/ethanol family PQQ-dependent dehydrogenase	XoxF5	1
From Keltjens 2014	YP_007912854	WP_015596393.1	Hyphomicrobium denitrificans 1NES1	methanol/ethanol family PQQ-dependent dehydrogenase	XoxF5	1
From Keltjens 2014	YP_007913380	WP_015596918.1	Hyphomicrobium denitrificans 1NES1	methanol/ethanol family PQQ-dependent dehydrogenase	XoxF5	1
From Keltjens 2014	YP_007914166	WP_015597702.1	Hyphomicrobium denitrificans 1NES1	methanol/ethanol family PQQ-dependent dehydrogenase	XoxF5	1
From Keltjens 2014	YP_007915728	WP_015599245.1	Hyphomicrobium denitrificans 1NES1	methanol/ethanol family PQQ-dependent dehydrogenase	XoxF5	1
From Keltjens 2014	YP_003755438	WP_013215332.1	Hyphomicrobium denitrificans ATCC 51888	methanol/ethanol family PQQ-dependent dehydrogenase	XoxF5	1
From Keltjens 2014	YP_003755745	WP_013215583.1	Hyphomicrobium denitrificans ATCC 51888	methanol/ethanol family PQQ-dependent dehydrogenase	XoxF5	1
From Keltjens 2014	YP_003755993	WP_013215831.1	Hyphomicrobium denitrificans ATCC 51888	methanol/ethanol family PQQ-dependent dehydrogenase	XoxF5	1
From Keltjens 2014	YP_003756965	WP_013216803.1	Hyphomicrobium denitrificans ATCC 51888	methanol/ethanol family PQQ-dependent dehydrogenase	XoxF5	1
From Keltjens 2014	YP_004674607	WP_013946441.1	Hyphomicrobium sp. MC1	methanol/ethanol family PQQ-dependent dehydrogenase	XoxF5	1
From Keltjens 2014	YP_004675688	WP_013947521.1	Hyphomicrobium sp. MC1	methanol/ethanol family PQQ-dependent dehydrogenase	XoxF5	1
From Keltjens 2014	YP_004677895	WP_013949721.1	Hyphomicrobium sp. MC1	methanol/ethanol family PQQ-dependent dehydrogenase	XoxF5	1
From Keltjens 2014	YP_001022581	WP_011830967.1	Methylibium petroleiphilum PM1	methanol/ethanol family PQQ-dependent dehydrogenase	XoxF5	1
From Keltjens 2014		ZP_08779475	Methylobacter tundripaludum SV96	PQQ-dependent dehydrogenase, methanol/ethanol family	XoxF5	1
From Keltjens 2014	YP_002424123	WP_012606098.1	Methylobacterium extorquens CM4	methanol/ethanol family PQQ-dependent dehydrogenase	XoxF5	1
From Keltjens 2014	YP_001639279	WP_003597620.1	Methylobacterium extorquens PA1	lanthanide-dependent methanol dehydrogenase	XoxF5	1
From Keltjens 2014		EMS40585	Methylobacterium mesophilicum SR1.6/6	methanol/ethanol family PQQ-dependent dehydrogenase	XoxF5	1
From Keltjens 2014		EMS43685	Methylobacterium mesophilicum SR1.6/6	methanol/ethanol family PQQ-dependent dehydrogenase	XoxF5	1
From Keltjens 2014	YP_002495766	WP_015927174.1	Methylobacterium nodulans ORS 2060	methanol/ethanol family PQQ-dependent dehydrogenase	XoxF5	1
From Keltjens 2014	YP_002501107	WP_015932398.1	Methylobacterium nodulans ORS 2060	methanol/ethanol family PQQ-dependent dehydrogenase	XoxF5	1
From Keltjens 2014	YP_001924459	WP_012453670.1	Methylobacterium populi BJ001	lanthanide-dependent methanol dehydrogenase	XoxF5	1
From Keltjens 2014	YP_001753202	WP_012317515.1	Methylobacterium radiotolerans JCM 2831	methanol/ethanol family PQQ-dependent dehydrogenase	XoxF5	1
From Keltjens 2014	YP_001754610	WP_012318911.1	Methylobacterium radiotolerans JCM 2831	methanol/ethanol family PQQ-dependent dehydrogenase	XoxF5	1
From Keltjens 2014	YP_001768979	WP_012331954.1	Methylobacterium sp. 4-46	methanol/ethanol family PQQ-dependent dehydrogenase	XoxF5	1
From Keltjens 2014	YP_001772474	WP_012335418.1	Methylobacterium sp. 4-46	methanol/ethanol family PQQ-dependent dehydrogenase	XoxF5	1
From Keltjens 2014		EIZ84036	Methylobacterium sp. GXF4	methanol/ethanol family PQQ-dependent dehydrogenase	XoxF5	1
From Keltjens 2014		EIZ85819	Methylobacterium sp. GXF4	methanol/ethanol family PQQ-dependent dehydrogenase	XoxF5	1
From Keltjens 2014	YP_002361898	WP_012590606.1	Methylocella silvestris BL2	methanol/ethanol family PQQ-dependent dehydrogenase	XoxF5	1
From Keltjens 2014	YP_002362556	WP_012591263.1	Methylocella silvestris BL2	PQQ-dependent dehydrogenase, methanol/ethanol family	XoxF5	1
From Keltjens 2014	YP_112833	WP_010959663.1	Methylococcus capsulatus str. Bath	methanol/ethanol family PQQ-dependent dehydrogenase	XoxF5	1
From Keltjens 2014	YP_006591465	WP_014890846.1	Methylocystis sp. SC2	methanol/ethanol family PQQ-dependent dehydrogenase	XoxF5	1
From Keltjens 2014	YP_004918742	WP_014149914.1	Methylomicrobium alcaliphilum 20Z	methanol/ethanol family PQQ-dependent dehydrogenase	XoxF5	1
From Keltjens 2014	YP_004512440	WP_013818199.1	Methylomonas methanica MC09	methanol/ethanol family PQQ-dependent dehydrogenase	XoxF5	1
From Keltjens 2014		EMR11859	Methylophaga lonarensis MPL	Methanol dehydrogenase large subunit protein, partial	XoxF5	1
From Keltjens 2014		EMR13525	Methylophaga lonarensis MPL	methanol dehydrogenase large subunit protein	XoxF5	1
From Keltjens 2014	YP_006295113	WP_014705843.1	Methylophaga sp. JAM1	methanol/ethanol family PQQ-dependent dehydrogenase	XoxF5	1
From Keltjens 2014	YP_006295351	WP_014706081.1	Methylophaga sp. JAM1	methanol/ethanol family PQQ-dependent dehydrogenase	XoxF5	1
From Keltjens 2014	YP_006295932	WP_014706660.1	Methylophaga sp. JAM1	methanol/ethanol family PQQ-dependent dehydrogenase	XoxF5	1
From Keltjens 2014	YP_006296435	WP_014707159.1	Methylophaga sp. JAM1	methanol/ethanol family PQQ-dependent dehydrogenase	XoxF5	1
From Keltjens 2014	YP_006293243	WP_014703976.1	Methylophaga sp. JAM7	methanol/ethanol family PQQ-dependent dehydrogenase	XoxF5	1
From Keltjens 2014	YP_006294032	WP_014704764.1	Methylophaga sp. JAM7	methanol/ethanol family PQQ-dependent dehydrogenase	XoxF5	1
From Keltjens 2014		ZP_05104611	Methylophaga thiooxidans DMS010	PQQ-dependent dehydrogenase, methanol/ethanol family	XoxF5	1
From Keltjens 2014		ZP_05104902	Methylophaga thiooxidans DMS010	PQQ-dependent dehydrogenase, methanol/ethanol family	XoxF5	1
From Keltjens 2014		ZP_05105472	Methylophaga thiooxidans DMS010	PQQ-dependent dehydrogenase, methanol/ethanol family	XoxF5	1
From Keltjens 2014		EFH02991	Methylosinus trichosporium OB3b	PQQ-dependent dehydrogenase, methanol/ethanol family	XoxF5	1
From Keltjens 2014		WP_022975272	Nevskia ramosa	PQQ-dependent dehydrogenase, methanol/ethanol family	XoxF5	1
From Keltjens 2014	YP_913833	WP_011746370.1	Paracoccus denitrificans PD1222	methanol/ethanol family PQQ-dependent dehydrogenase	XoxF5	1
From Keltjens 2014	YP_352636	WP_002719727.1	Rhodobacter sphaeroides 2.4.1	methanol/ethanol family PQQ-dependent dehydrogenase	XoxF5	1
From Keltjens 2014	YP_779787	WP_011662298.1	Rhodopseudomonas palustris BisA53	methanol/ethanol family PQQ-dependent dehydrogenase	XoxF5	1
From Keltjens 2014		EAQ22963	Roseovarius sp. 217	putative methanol dehydrogenase protein, large subunit	XoxF5	1
From Keltjens 2014		EAU47089	Roseovarius sp. HTCC2601	putative methanol dehydrogenase protein, large subunit	XoxF5	1
From Keltjens 2014		EDM31154	Roseovarius sp. TM1035	putative methanol dehydrogenase protein, large subunit	XoxF5	1
From Keltjens 2014	YP_005438901	WP_014430252.1	Rubrivivax gelatinosus IL144	methanol/ethanol family PQQ-dependent dehydrogenase	XoxF5	1
From Keltjens 2014	YP_006398420	WP_014763825.1	Sinorhizobium fredii USDA 257	methanol/ethanol family PQQ-dependent dehydrogenase	XoxF5	1
From Keltjens 2014	YP_006400710	WP_014766064.1	Sinorhizobium fredii USDA 257	methanol/ethanol family PQQ-dependent dehydrogenase	XoxF5	1
From Keltjens 2014	YP_001312686	WP_011969575.1	Sinorhizobium medicae WSM419	methanol/ethanol family PQQ-dependent dehydrogenase	XoxF5	1
From Keltjens 2014	YP_007195118	WP_010975084.1	Sinorhizobium meliloti GR4	methanol/ethanol family PQQ-dependent dehydrogenase	XoxF5	1
From Keltjens 2014	YP_999677	WP_011812637.1	Verminephrobacter eiseniae EF01-2	methanol/ethanol family PQQ-dependent dehydrogenase	XoxF5	1
Fungi		KAF8867399	Acephala macrosclerotiorum	Quino protein alcohol dehydrogenase-like protein	hipothetic	1
Fungi		THY71237	Aureobasidium pullulans	-	hipothetic	1
Fungi		XP_006680215.1	Batrachochytrium dendrobatidis JAM81	-	hipothetic	1
Fungi		OON08692.1	Batrachochytrium salamandrivorans	-	hipothetic	1
Fungi		RIA80609.1	Glomus cerebriforme	Quino protein alcohol dehydrogenase-like protein	hipothetic	1
Fungi		RUS26530.1	Jimgerdemannia flammicorona	quinon protein alcohol dehydrogenase-like	hipothetic	1
Fungi		KAF2799759	Melanomma pulvis-pyrius	Quino protein alcohol dehydrogenase-like protein	hipothetic	1
Fungi		KAF2670487	Microthyrium microscopicum	Quino protein alcohol dehydrogenase-like protein	hipothetic	1
Fungi		XP_007917887	Phoeoacremonium aleophilum	putative quinohemoprotein ethanol dehydrogenase	hipothetic	1
Fungi		KAF2855501	Plenodomus tracheiphilus	Quino protein alcohol dehydrogenase-like protein	hipothetic	1
Fungi		KAF9396930.1	Podila verticillata	-	hipothetic	1
Fungi		GBB84841.1	Rhizophagus clarus	-	hipothetic	1
Fungi		GBB96903.1	Rhizophagus clarus	-	hipothetic	1
Fungi		PKC02301.1	Rhizophagus irregularis	Quino protein alcohol dehydrogenase-like protein	hipothetic	1
Fungi		PKK67376.1	Rhizophagus irregularis	Quino protein alcohol dehydrogenase-like protein	hipothetic	1
Fungi		PKK75201.1	Rhizophagus irregularis	Quino protein alcohol dehydrogenase-like protein	hipothetic	1
Fungi		KZT34196.1	Sistotremastrum suecicum HHB10207 ss-3	WD40 repeat-like protein	hipothetic	1
Fungi		TPX65483.1	Spizellomyces sp. 'palustris'	-	hipothetic	1
Fungi		RKP09901.1	Thamnocephalis sphaerospora	Quino protein alcohol dehydrogenase-like protein	hipothetic	1
Fungi		KAF2433620	Tothia fuscella	Quino protein alcohol dehydrogenase-like protein	hipothetic	1
Kinetoplastea		PCON_0031780	Paratrypanosoma confusum	-	hipothetic	6
Kinetoplastea		PCON_0076870	Paratrypanosoma confusum	-	hipothetic	6
Kinetoplastea		PCON_0049450	Paratrypanosoma confusum	-	hipothetic	6
Kinetoplastea		XP_029226016	Trypanosoma conorhini	-	hipothetic	3
Kinetoplastea		XP_029226017	Trypanosoma conorhini	-	hipothetic	3
Kinetoplastea		TcBrA4_0075020	Trypanosoma cruzi Brazil	-	hipothetic	6
Kinetoplastea		TcCLB.509683.10	Trypanosoma cruzi CL Brener NonEsmeraldoLike	-	hipothetic	6
Kinetoplastea		TCDM_08678	Trypanosoma cruzi Dm28c	-	hipothetic	6
Kinetoplastea		TCSYLVIO_003030	Trypanosoma cruzi Sylvio	-	hipothetic	6
Kinetoplastea		TcYC6_0102570	Trypanosoma cruzi Y	-	hipothetic	6
Kinetoplastea		DQ04_05801000	Trypanosoma grayi	-	hipothetic	6
Kinetoplastea		TRSC58_02671	Trypanosoma rangeli	-	hipothetic	2
Kinetoplastea		TM35_000301210	Trypanosoma theileri	-	hipothetic	6
Plantae		MBC9843611.1	Adiantum capillus-veneris	-	hipothetic	1
Plantae		VVB10998.1	Arabis nemorensis	-	hipothetic	2
Plantae		QHO18631.1	Arachis hypogaea	polyvinylalcohol dehydrogenase	hipothetic	1
Plantae		XP_016173768.1	Arachis ipaensis	-	hipothetic	1
Plantae		XP_020977669.1	Arachis ipaensis	-	hipothetic	1
Plantae		KAF2620558.1	Brassica cretica	-	hipothetic	1
Plantae		XP_027113524.1	Coffea arabica	acyl-activating enzyme 19	hipothetic	2
Plantae		XP_027113528	Coffea arabica	putative acyl-activating enzyme 19 isoform X4	hipothetic	1
Plantae		KZM81941.1	Daucus carota subsp. sativus	-	hipothetic	2
Plantae		XP_017227352.1	Daucus carota subsp. sativus	acyl-activating enzyme 19	hipothetic	1
Plantae		XP_022742120.1	Durio zibethinus	acyl-activating enzyme 19	hipothetic	1
Plantae		XP_010066940	Eucalyptus grandis	polyvinylalcohol dehydrogenase	hipothetic	1
Plantae		XP_014625843	Glycine max	polyvinylalcohol dehydrogenase	hipothetic	1
Plantae		KHN13638.1	Glycine soja	quinohemoprotein ethanol dehydrogenase type-1	hipothetic	1
Plantae		MBA0756541.1	Gossypium gossypioides	-	hipothetic	1
Plantae		XP_016752982	Gossypium hirsutum	polyvinylalcohol dehydrogenase	hipothetic	1
Plantae		TYH34335.1	Gossypium tomentosum	-	hipothetic	1
Plantae		KAF5822540	Helianthus annuus	putative quinoprotein alcohol dehydrogenase-like	hipothetic	1
Plantae		XP_021283286.1	Herrania umbratica	-	hipothetic	1
Plantae		XP_021297783.1	Herrania umbratica	-	hipothetic	2
Plantae		KAE8661307.1	Hibiscus syriacus	retrotransposon protein, Ty3-gypsy subclass	hipothetic	1
Plantae		KAE8667570.1	Hibiscus syriacus	retrotransposon protein, Ty3-gypsy subclass	hipothetic	1
Plantae		KAE8695615.1	Hibiscus syriacus	WRKY transcription factor 72-like	hipothetic	1
Plantae		RXH89526.1	Malus domestica	-	hipothetic	1
Plantae		XP_017189953.1	Malus domestica	-	hipothetic	1
Plantae		CAA7016042.1	Microthlaspi erraticum	-	hipothetic	2
Plantae		RDX60267	Mucuna pruriens	Polyvinylalcohol dehydrogenase	hipothetic	1
Plantae		XP_009764901.1	Nicotiana sylvestris	acyl-activating enzyme 19	hipothetic	2
Plantae		XP_018632150	Nicotiana tomentosiformis	-	hipothetic	1
Plantae		XP_024385781.1	Physcomitrium patens	acyl-activating enzyme 19	hipothetic	2
Plantae		KAF9826245.1	Populus deltoides	-	hipothetic	1
Plantae		XP_018447189.1	Raphanus sativus	acyl-activating enzyme 19	hipothetic	2
Plantae		EEF22530.1	Ricinus communis	-	hipothetic	2
Plantae		KAB5512276.1	Salix brachista	-	hipothetic	2
Plantae		XP_015163551	Solanum tuberosum	polyvinylalcohol dehydrogenase-like	hipothetic	1
Plantae		PNX95123.1	Trifolium pratense	quinohemoprotein ethanol dehydrogenase type-1	hipothetic	1
Plantae		RVW82655	Vitis vinifera	Polyvinylalcohol dehydrogenase	hipothetic	1

## Sheet: Hoja3
en arbol
P1_AXE17497_Runella_sp.HYN0085'
P1_CAA7016042_M.erraticum'
P1_DQ04_05801000_Trypanosoma_grayi_ANR4
P1_HGE86154_S.bacterium'
P1_KAA0708657_T.tibetana'
P1_KAB5512276_S.brachista'
P1_KZM81941_D.carota'
P1_OQX56631_Candidatus_Cloacimonas_sp.4484_209'
P1_PCON_0031780_Paratrypanosoma_confusum_CUL13
P1_PCON_0076870_Paratrypanosoma_confusum_CUL13
P1_PYQ43436_A.bacterium'
P1_RKU34254_Candidatus_P.bacterium'
P1_RKY04880_Candidatus_P.bacterium'
P1_RMX42768_P.damicornis'
P1_TcBrA4_0075020_Trypanosoma_cruzi_Brazil_A4
'P1_TcCLB.509683.10_Trypanosoma_cruzi_CL_Brener_NonEsmeraldoLike'
P1_TCDM_08678_Trypanosoma_cruzi_Dm28c2014_2_
P1_TCSYLVIO_003030_Trypanosoma_cruzi_SylvioX10_1_2012
P1_TcYC6_0102570_Trypanosoma_cruzi_Y_C6
P1_TM35_000301210_Trypanosoma_theileri_isolate_Edinburgh
P1_VVB10998_A.nemorensis'
P1_WP_054521733_T.daxensis'
P1_WP_146297645_E.natronophila'
P1_XP_004590964_O.princeps'
P1_XP_009764901_N.sylvestris'
P1_XP_018447189_R.sativus'
P1_XP_020459007_M.albus'
P1_XP_024385781_P.patens'
P1_XP_024920691_C.semilaevis'
P1_XP_027113524_C.arabica'
P1_XP_029226016_Trypanosoma_conorhini
P1_XP_033631781_A.rubens'
P1_XP_035503965_S.maximus'
P1_XP_035509433_M.saxatilis'
'P2_AXE17497_Runella_sp.HYN0085'
'P2_CAA7016042_M.erraticum'
P2_DQ04_05801000_Trypanosoma_grayi_ANR4
'P2_HGE86154_S.bacterium'
'P2_KAB5512276_S.brachista'
'P2_KZM81941_D.carota'
'P2_OQX56631_Candidatus_Cloacimonas_sp.4484_209'
P2_PCON_0031780_Paratrypanosoma_confusum_CUL13
P2_PCON_0049450_Paratrypanosoma_confusum_CUL13
P2_PCON_0076870_Paratrypanosoma_confusum_CUL13
'P2_PYQ43436_A.bacterium'
'P2_RKU34254_Candidatus_P.bacterium'
'P2_RKY04880_Candidatus_P.bacterium'
'P2_RMX42768_P.damicornis'
P2_Tc_MARK_6300_Trypanosoma_cruzi_marinkellei_strain_B7
P2_TcBrA4_0075020_Trypanosoma_cruzi_Brazil_A4
'P2_TcCLB.509683.10_Trypanosoma_cruzi_CL_Brener_NonEsmeraldoLike'
P2_TCDM_08678_Trypanosoma_cruzi_Dm28c2014_2_
P2_TCSYLVIO_003030_Trypanosoma_cruzi_SylvioX10_1_2012
P2_TcYC6_0102570_Trypanosoma_cruzi_Y_C6
P2_TM35_000301210_Trypanosoma_theileri_isolate_Edinburgh
P2_TRSC58_02671_Trypanosoma_rangeli_SC58
'P2_VVB10998_A.nemorensis'
P2_WP_017496657_Flavobacterium_sp
'P2_WP_054521733_T.daxensis'
'P2_WP_146297645_E.natronophila'
'P2_XP_004590964_O.princeps'
'P2_XP_009764901_N.sylvestris'
'P2_XP_018447189_R.sativus'
'P2_XP_020459007_M.albus'
'P2_XP_022742118_D.zibethinus'
'P2_XP_024385781_P.patens'
P2_XP_024920691_C.semilaevis'
'P2_XP_027113524_C.arabica'
P2_XP_029226016_Trypanosoma_conorhini
'P2_XP_033631781_A.rubens'
'P2_XP_035503965_S.maximus'
'P2_XP_035509433_M.saxatilis'
P3_DQ04_05801000_Trypanosoma_grayi_ANR4
P3_PCON_0031780_Paratrypanosoma_confusum_CUL13
P3_PCON_0049450_Paratrypanosoma_confusum_CUL13
P3_PCON_0076870_Paratrypanosoma_confusum_CUL13
P3_Tc_MARK_6300_Trypanosoma_cruzi_marinkellei_strain_B7
P3_TcBrA4_0075020_Trypanosoma_cruzi_Brazil_A4
'P3_TcCLB.509683.10_Trypanosoma_cruzi_CL_Brener_NonEsmeraldoLike'
P3_TCDM_08678_Trypanosoma_cruzi_Dm28c2014_2_
P3_TcYC6_0102570_Trypanosoma_cruzi_Y_C6
P3_TM35_000301210_Trypanosoma_theileri_isolate_Edinburgh
P3_TRSC58_02671_Trypanosoma_rangeli_SC58
P3_XP_029226016_Trypanosoma_conorhini
P4_DQ04_05801000_Trypanosoma_grayi_ANR4
P4_PCON_0031780_Paratrypanosoma_confusum_CUL13
P4_PCON_0049450_Paratrypanosoma_confusum_CUL13
P4_PCON_0076870_Paratrypanosoma_confusum_CUL13
P4_Tc_MARK_6300_Trypanosoma_cruzi_marinkellei_strain_B7
'P4_TcCLB.509683.10_Trypanosoma_cruzi_CL_Brener_NonEsmeraldoLike'
P4_TCDM_08678_Trypanosoma_cruzi_Dm28c2014_2_
P4_TcYC6_0102570_Trypanosoma_cruzi_Y_C6
P4_TM35_000301210_Trypanosoma_theileri_isolate_Edinburgh
P5_BCY84_13702_Trypanosoma_cruzi_Dm28c2017
P5_DQ04_05801000_Trypanosoma_grayi_ANR4
P5_PCON_0031780_Paratrypanosoma_confusum_CUL13
P5_PCON_0049450_Paratrypanosoma_confusum_CUL13
P5_PCON_0076870_Paratrypanosoma_confusum_CUL13
P5_Tc_MARK_6300_Trypanosoma_cruzi_marinkellei_strain_B7
P5_TcBrA4_0075020_Trypanosoma_cruzi_Brazil_A4
'P5_TcCLB.509683.10_Trypanosoma_cruzi_CL_Brener_NonEsmeraldoLike'
P5_TCDM_08678_Trypanosoma_cruzi_Dm28c2014_2_
P5_TcYC6_0102570_Trypanosoma_cruzi_Y_C6
P5_TM35_000301210_Trypanosoma_theileri_isolate_Edinburgh
P5_XP_029226017_Trypanosoma_conorhini
P6_DQ04_05801000_Trypanosoma_grayi_ANR4
P6_PCON_0031780_Paratrypanosoma_confusum_CUL13
P6_PCON_0049450_Paratrypanosoma_confusum_CUL13
P6_PCON_0076870_Paratrypanosoma_confusum_CUL13
P6_Tc_MARK_6300_Trypanosoma_cruzi_marinkellei_strain_B7
P6_TcBrA4_0075020_Trypanosoma_cruzi_Brazil_A4
'P6_TcCLB.509683.10_Trypanosoma_cruzi_CL_Brener_NonEsmeraldoLike'
P6_TCDM_08678_Trypanosoma_cruzi_Dm28c2014_2_
P6_TCSYLVIO_003030_Trypanosoma_cruzi_SylvioX10_1_2012
P6_TcYC6_0102570_Trypanosoma_cruzi_Y_C6
P6_TM35_000301210_Trypanosoma_theileri_isolate_Edinburgh
P6_XP_029226017_Trypanosoma_conorhini
XP_029226017_Trypanosoma_conorhini
AAG09249_P.stutzeri'
BAA40252_A.pasteurianus'
KAF2433620
KAF2670487
KAF2799759
KAF2855501
KAF5822540
KAF8867399
KAG1707607
RDX60267
'RUS26530.1'
RVW82655
THY71237
XP_007917887
XP_010066940
XP_014625843
XP_015163551
XP_016752982
XP_017045487
XP_018022589
XP_018632150
XP_027113528_C.arabica'
ZP_00012705_R.palustris'
1H4I
1KB0
1LRW
2D0V
4AAH
'AAK15506_T.butanivorans'
'AAK27220_T.butanivorans'
AAY96669_Uncultured_BAC10
ABM96613_Methylibiumpetroleiphilum
ABQ30945_Acidiphiliumcryptum
ABQ31988_Acidiphiliumcryptum
'ABR57222_P.putida'
'ACD83047_M.infernorum'
'ACK52615_M.silvestris'
'ACM16493_M.fumariolicum'
'ADJ22601_H.denitrificans'
'BAC15559_P.putida'
'BAD99293_P.putida'
'BAF91141_P.putida'
'BAL07511_B.japonicum'
'BAL08755_B.japonicum'
'BAN55012_P.putida'
'CAA08896_P.aeruginosa'
'CAB3375909_C.dipterum'
CCD87262_Bradyrhizobium_sp
EAQ22963_Roseovarius_sp
'EAU39922_F.pelagi'
'EAU40815_F.pelagi'
EAU46532_Roseovarius_sp
EAU47089_Roseovarius_sp
'EAV46647_M.bacterium'
'EAV46784_M.bacterium'
EDM31154_Roseovarius_sp
'EDT10345_B.graminis'
'EDT11251_B.graminis'
'EDT12687_B.graminis'
'EEF22530_R.communis'
'EFH02986_M.trichosporium'
'EFH02991_M.trichosporium'
'EFH04530_M.trichosporium'
'EIT68259_H.effusa'
'EIT69771__H.effusa'
'EIT70877_H.effusa'
'EIT71140_H.effusa'
EIZ81392_Methylobacterium_sp
EIZ84036_Methylobacterium_sp
EIZ85819_Methylobacterium_sp
EJN07201_Bradyrhizobium_sp
EJN07208_Bradyrhizobium_sp
EJN11107_Bradyrhizobium_sp
EJZ29562_Bradyrhizobium__sp
EJZ29563_Bradyrhizobium_sp
EJZ30622_Bradyrhizobium_sp
EKM98938_Acidocella_sp
'EMR11859_M.lonarensis'
'EMR11880_M.lonarensis'
'EMR13525_M.lonarensis'
'EMS40043_M.mesophilicum'
'EMS40585_M.mesophilicum'
'EMS42093_M.mesophilicum'
'EMS43685_M.mesophilicum'
'ENO12000_T.archaeon'
'GBB84841_R.clarus'
'GBB96903_R.clarus'
'GFG33657_C.formosanus'
'HDS44484_M.archaeon'
'HEH35828_A.fulgidus'
'HEX77410_D.bacterium'
'HFH50187_P.bacterium'
'HGU59205_G.ahangari'
'HGY53103_A.bacterium'
'HGZ55412_Z.bacterium'
'HIA01859_M.bacterium'
'HID19751_M.archaeon'
'HIH00437_T.archaeon'
'HIH27293_M.archaeon'
'KAB0354519_M.reevesi'
'KAB0799848_P.pyralis'
KAB3543397_ANME2_cluster_archaeon
'KAE8661307_H.syriacus'
'KAE8667570_H.syriacus'
'KAE8695615_H.syriacus'
'KAF1386130_P.fluviatilis'
'KAF2620558_B.cretica'
'KAF3691186_C.argus'
'KAF7387605_V.pensylvanica'
'KAF7667690_L.dentata'
'KAF9396930_P.verticillata'
'KAF9826245_P.deltoides'
'KHN13638_G.soja'
'KZT34196_S.suecicum'
'MAS91983_V.bacterium'
'MBA0756541_G.gossypioides'
MBC9843611_hypothetical_protein_Adiantum_capillusveneris
'MBD3400605_Candidatus_C.bacterium'
'MBE3116671_Candidatus_B.archaeon'
'NIA10272_N.bacterium'
'NMD14444_C.bacterium'
'NMG83742_M.archaeon'
'NP_772847_B.diazoefficiens'
'NP_772853_B.diazoefficiens'
'NP_772860_B.diazoefficiens'
'NP_774279_B.diazoefficiens'
'NPV01319_B.bacterium'
'NPV02358_B.bacterium'
'OHD55954_S.bacterium'
'OHD62218_S.bacterium'
'OON08692_B.salamandrivorans'
'OPX75265_Methanosaeta_sp.PtaB.Bin018'
'OPX79641_Methanosaeta_sp.PtaB.Bin087'
'PKC02301_R.irregularis'
'PKK67376_R.irregularis'
'PKK75201_R.irregularis'
'PNX95123_T.pratense'
PON35421
PXF60430_ANME2_cluster_archaeon
'PYU40923_A.bacterium'
QHO18631_Polyvinylalcohol_dehydrogenase_Arachis_hypogaea
'RIA80609_G.cerebriforme'
'RKP09901_T.sphaerospora'
'RXH89526_M.domestica'
'RZB29346_Candidatus_A.ethanivorans'
'RZB32284_Candidatus_A.ethanivorans'
'RZB32285_Candidatus_A.ethanivorans'
'RZN42208_M.archaeon'
'SAI88876_M.bourgensis'
'TAJ45236_Methanofollis_sp.FWCSCC2'
'TML53481_A.bacterium'
'TML83478_A.bacterium'
'TPX65483_S.palustris'
'TWW57597_T.flavidus'
'TYH34335_G.tomentosum'
'WP_002682507_B.alba'
'WP_002685746_B.alba'
'WP_002690516_B.alba'
'WP_011524966_Candidatus_K.versatilis'
'WP_011696061_M.thermoacetophila'
'WP_012939707_A.profundus'
WP_014867653_M.bourgensis'
WP_018291783_Verrucomicrobium_sp
WP_020494391_Verrucomicrobium_sp
'WP_022975232_N.ramosa'
'WP_022975237_N.ramosa'
'WP_022975272_N.ramosa'
'WP_022975374_N.ramosa'
'WP_022975670_N.ramosa'
'WP_022976736_N.ramosa'
'WP_022977371_N.ramosa'
'WP_051659755_A.platensis'
'WP_176788285_M.tationis'
'WP_181813522_G.occulta'
'WP_186740926_Acidobacterium_sp.4Y35'
'XP_002934709_X.tropicalis'
'XP_005923356_H.burtoni'
'XP_006680215_B.dendrobatidis'
'XP_007523915_E.europaeus'
'XP_008405669_P.reticulata'
'XP_011472063_O.latipes'
'XP_012721863_F.heteroclitus'
'XP_013886575_A.limnaeus'
'XP_016173768_A.ipaensis'
'XP_017122965_D.elegans'
'XP_017189953_M.domestica'
'XP_017227352_D.carota'
'XP_017284270_K.marmoratus'
'XP_019133206_L.crocea'
'XP_020609693_O.faveolata'
'XP_020914164_E.diaphana'
'XP_020977669_A.ipaensis'
'XP_021283286_H.umbratica'
'XP_021297783_H.umbratica'
'XP_022742120_D.zibethinus'
'XP_022799195_S.pistillata'
'XP_026160431_M.armatus'
'XP_026201119_A.testudineus'
'XP_029356242_E.naucrates'
'XP_029905616_M.murdjan'
'XP_032190254_M.erminea'
'XP_032190259_M.erminea'
'XP_034085879_G.acuticeps'
'XP_035033165_H.stenolepis'
'XP_035666205_B.floridae'
'XP_035666206_B.floridae'
'YP_001019538_M.petroleiphilum'
'YP_001019670_M.petroleiphilum'
'YP_001020788_M.petroleiphilum'
'YP_001022581_M.petroleiphilum'
YP_001202344_Bradyrhizobium_sp
'YP_001203590_B.oligotrophicum'
YP_001203821_Bradyrhizobium_sp
YP_001207373_Bradyrhizobium_sp
YP_001207377_Bradyrhizobium_sp
YP_001238114_Bradyrhizobium_sp
YP_001238404_Bradyrhizobium_sp
YP_001241809_Bradyrhizobium_sp
YP_001241813_Bradyrhizobium_sp
'YP_001312686_S.medicae'
'YP_001314876_S.medicae'
'YP_001637598_M.extorquens'
'YP_001639279_M.extorquens'
'YP_001753202_M.radiotolerans'
'YP_001754610_M.radiotolerans'
'YP_001755087_M.radiotolerans'
'YP_001756860_M.radiotolerans'
YP_001768979_Methylobacterium_sp
YP_001769840_Methylobacterium_sp
'YP_001770439_Methylobacterium_sp.'
YP_001772474_Methylobacterium_sp
'YP_001863238_B.phymatum'
'YP_001924459_M.populi'
'YP_001927264_M.populi'
'YP_001927504_M.populi'
'YP_002360806_M.silvestris'
'YP_002361898_M.silvestris'
'YP_002362556_M.silvestris'
'YP_002363420_M.silvestris'
'YP_002363652_M.silvestris'
'YP_002424123_M.extorquens'
'YP_002490201_M.nodulans'
'YP_002495766_M.nodulans'
'YP_002497622_M.nodulans'
'YP_002501107_M.nodulans'
'YP_003048647_M.mobilis'
'YP_003049201_M.mobilis'
'YP_003049477_M.mobilis'
'YP_003067544_M.extorquens'
'YP_003205073_Candidatus_M.oxyfera'
'YP_003205084_Candidatus_M.oxyfera'
'YP_003205093_Candidatus_M.oxyfera'
'YP_003674169_M.versatilis'
'YP_003674218_M.versatilis'
'YP_003674616_M.versatilis'
'YP_003675402_M.versatilis'
'YP_003754486_H.denitrificans'
'YP_003754935_H.denitrificans'
'YP_003755438_H.denitrificans'
'YP_003755745_H.denitrificans'
'YP_003755993_H.denitrificans'
'YP_003756965_H.denitrificans'
YP_003909716_Burkholderia_sp
YP_0039106691_Burkholderia_sp
YP_004038451_Methylovorus_sp
YP_004039179_Methylovorus_sp
YP_004040207_Methylovorus_sp
YP_004040874_Methylovorus_sp
'YP_004512440_M.methanica'
'YP_004515165_M.methanica'
YP_004674607_Hyphomicrobium_sp
YP_004675688_Hyphomicrobium_sp
YP_004677389_Hyphomicrobium_sp
YP_004677526_Hyphomicrobium_sp
YP_004677895_Hyphomicrobium_sp
'YP_004918694_M.alcaliphilum'
'YP_004918742_M.alcaliphilum'
'YP_005438901_R.gelatinosus'
YP_005449407_Bradyrhizobium_sp
YP_005449413_Bradyrhizobium_sp
'YP_005608350_B.japonicum'
YP_006293243_Methylophaga_sp
YP_006293948_Methylophaga_sp
YP_006294032_Methylophaga_sp
YP_006295028_Methylophaga_sp
YP_006295113_Methylophaga_sp
YP_006295351_Methylophaga_sp
YP_006295932_Methylophaga_sp
YP_006296435_Methylophaga_sp
'YP_006398420_S.fredii'
'YP_006400710_S.fredii'
YP_006591465_Methylocystis_sp
YP_006592672_Methylocystis_sp
'YP_007195118_S.meliloti'
'YP_007509746_B.oligotrophicum'
'YP_007511817_B.oligotrophicum'
'YP_007511821_B.oligotrophicum'
YP_007512722_Bradyrhizobium_sp
'YP_007515397_B.oligotrophicum'
'YP_007635147_X.axonopodis'
'YP_007912793_H.denitrificans'
'YP_007912854_H.denitrificans'
'YP_007913380_H.denitrificans'
'YP_007914166_H.denitrificans'
'YP_007915167_H.denitrificans'
'YP_007915728_H.denitrificans'
'YP_112833_M.capsulatus'
'YP_113281_M.capsulatus'
'YP_166749_R.pomeroyi'
'YP_352636_R.sphaeroides'
'YP_544456_M.flagellatus'
'YP_545560_M.flagellatus'
'YP_545826_M.flagellatus'
'YP_546422_M.flagellatus'
'YP_552914_B.xenovorans'
'YP_552926_B.xenovorans'
'YP_743943_G.bethesdensis'
'YP_744165_G.bethesdensis'
'YP_744472_G.bethesdensis'
'YP_745743_G.bethesdensis'
'YP_779787_R.palustris'
'YP_782055_R.palustris'
'YP_782435_R.palustris'
'YP_823338_Candidatus_S.usitatus'
'YP_824334_Candidatus_S.usitatus'
'YP_826251_Candidatus_S.usitatus'
'YP_826578_Candidatus_S.usitatus'
'YP_826647_Candidatus_S.usitatus'
'YP_827344_Candidatus_S.usitatus'
'YP_828110_Candidatus_S.usitatus'
'YP_913833_P.denitrificans'
'YP_996600_V.eiseniae'
'YP_999656_V.eiseniae'
'YP_999677_V.eiseniae'
'ZP_05104351_M.thiooxidans'
'ZP_05104584_M.thiooxidans'
'ZP_05104611_M.thiooxidans'
'ZP_05104902_M.thiooxidans'
'ZP_05105472_M.thiooxidans'
'ZP_08779475_M.tundripaludum'
'ZP_08783274_M.tundripaludum'
ZP_09419011_Bradyrhizobium_sp
ZP_09437949_Bradyrhizobium_sp
